# Supplementary material for: 4D Structural root architecture modeling from digital twins by X-Ray Computed Tomography
Source: Plant Methods. 2021 Dec 4;17:123. doi: 10.1186/s13007-021-00819-1 (PMC8642944; doi:10.1186/s13007-021-00819-1)
Supplement: Supplementary file 1 — Additional file 1. Dataset. [file 13007_2021_819_MOESM1_ESM.zip]

Archive with 16 entries (15 files):
- dataset/
- dataset/111.stl
- dataset/112.stl
- dataset/121.stl
- dataset/122.stl
- dataset/131.stl
- dataset/132.stl
- dataset/211.stl
- dataset/212.stl
- dataset/213.stl
- dataset/221.stl
- dataset/222.stl
- dataset/223.stl
- dataset/231.stl
- dataset/232.stl
- dataset/233.stl
